# Supplementary material for: The safety and efficacy of vortioxetine for acute treatment of major depressive disorder: a systematic review and meta-analysis
Source: Syst Rev. 2015 Mar 1;4:21. doi: 10.1186/s13643-015-0001-y (PMC4351824; doi:10.1186/s13643-015-0001-y)
Supplement: Additional file 1: — Individual trial data with quality ratings. [file 13643_2015_1_MOESM1_ESM.xls]

## Sheet: Efficacy, all studies
Author, year Country NCT number Other trial Identifier Overall quality	Source of data	Comparisons	Eligibility	Exclusion	Total randomized Randomized/Treated per arm	Basline Age Sex Race	Baseline HAMD HAMA MADRS	Duration of follow-up	Efficacy Outcomes (FAS, LOCF) Response Remission	Efficacy Outcomes Change (standard error) from baseline MADRS or HAMD	Adverse events	Funding source	Quality
Alvarez et al, 2011 Europe, Australia, Canada NCT00839423 11492A	published	V5: Vortioxetine 5 mg V10: vortioxetine 10mg P: placebo VEN: venlafaxine XR 225mg	Patients with MDD presenting with current major depressive episode of at least 3 months according to DSM-IV-TR criteria; outpatient; 18-65 years old; MADRS total score ≥30 at baseline visit	Current psychiatric disorder other than MDD (assessed using MINI), or if current or past history of manic or hypomanic episode, schipohrenia or any other psychotic disorder, including major depression with psychotic features, mental retardation, organic mental disorders, or mental disorders due to a general medical condition, any substance abuse disorder within the previous 6 months, presence or …	n=429 V5: 109 / 108 V10: 101 /100 P: 105 / 105 VEN: 114 / 113	V5 vs V10 vs P vs VEN Age: 43.8 ± 11.6 vs 42.3 ± 13.1 vs 42.0 ± 10.9 vs 45.0 ± 10.3 Female: 64.8% vs 66% vs 65.7% vs 54.9% Non-white: 6.5% vs 11.0% vs 6.7% vs 8.0%	V5 vs V10 vs P vs VEN HAMD24: 22.9 vs. 29.3 vs. 29.7 vs. 29.4 HAMA: 21.7 vs. 22.3 vs. 22.9 vs. 22.0 MADRS: 34.1 vs. 34.0 vs. 33.9 vs. 34.2	6 weeks	V5 vs V10 vs P vs VEN Response MADRS: 72/108 (66.7%) vs. 68/100 (68.0%) vs. 47/105 (44.8%) vs. 81/112 (72.3%) HAMD24: 78/108 (72.2%) vs. 69/100 (69.0%) vs. 42/105 (40.0%) vs. 81/112 (72.3%) Remission MADRS: 53/108 (49.1%) vs. 49/100 (49.0%) vs. 28/105 (26.7%) vs. 62/112 (55.4%) HAMD17: 51/108 (47.2%) vs. 45/100 (45.0%) vs. 29/105 (27.6%) vs. 52/112 (46.4%)	V5 vs V10 vs P vs VEN MADRS*: -20.4 (1.0) vs. -20.2 (1.0) vs. -14.5 (1.0) vs. -20.9 (1.0)	V5 vs V10 vs P vs VEN Withdrawals due to adverse events: 3/108 (2.8%) vs. 7/100 (7.0%) vs. 4/105 (3.8%) vs. 16/113 (14.3%) Serious adverse event: 0/108 (0%) vs. 2/100 (2%) vs. 0/105 (0%) vs. 1/113 (<1%) Deaths: None Specific Adverse Events Nausea: 32/108 (29.6%) vs. 38/100 (38.0%) vs. 10/105 (9.5%) vs. 38 /113(33.6%) Vomiting: 2/108 (1.9%) vs 9/100 (9.0%) vs 1/105 (1.0%) vs 4/113 (3.5%) Headache:…	H. Lundbeck A/S	Randomization: Yes Allocation concealment: Yes Similar groups at baseline: Yes Eligibility criteria specified: Yes Outcome assessors masked: Yes Care providers masked: Yes Patients masked: Yes Attirition/withdrawal reported: Yes Attirition/withdrawal differential high: No Intention-to-treat: Yes Overall rating: Good
Mahableshwarkar et al, 2013 US NCT00672620 304	published	V2.5: vortioxetine 2.5 mg V5: vortioxetine 5 mg P: placebo D: duloxetine 60 mg	Patients with MDD presenting with current major depressive episode according to DSM-IV-TR criteria; outpatient; 18-75 years old; MADRS total score ≥ 22 at baseline visit	Current psychiatric disorder other than MDD (assessed using MINI), or if current or past history of manic or hypomanic episode, schipohrenia or any other psychotic disorder, including major depression with psychotic features, mental retardation, organic mental disorders, or mental disorders due to a general medical condition, any substance abuse disorder within the previous 6 months, presence or …	n=611 V2.5: 153 / 149 V5: 153 / 153 P: 153 / 151 D: 152 / 150	V2.5 vs V5 vs P vs D Age: 42.6 ± 12.85 vs 43.1 ± 13.89 vs 42.6 ± 13.76 vs 42.7 ± 14.38 Female: 64.0% vs 69.3% vs 60.8% vs 59.9% Non-white: 26.8% vs 29.4% vs 20.9% vs 27.0%	V2.5 vs V5 vs P vs D HAMD24: 29.8 vs. 29.8 vs. 29.5 vs. 28.7 HAMA: 19.3 vs. 18.7 vs. 18.8 vs. 17.4 MADRS: 29.8 vs. 30.1 vs. 30.0 vs. 29.4	8 weeks	V2.5 vs V5 vs P vs D Response HAMD24: 60/146 (41.1%) vs. 58/153 (37.9%) vs. 48/149 (32.2%) vs. 76/149 (51.0%) Remission MADRS: 33/146 (22.6%) vs. 32/153 (20.9%) vs. 33/149 (22.1%) vs. 51/149 (34.2%)	V2.5 vs V5 vs P vs D MADRS*: -11.6 (0.8) vs. 11.3 (0.8) vs. -11.2 (0.8) vs. -14.1 (0.8) HAMD24: -12.04 ( 0.8) vs. -11.05 (0.7) vs. -10.5 (0.8) vs. -13.47 (0.8)	V2.5 vs V5 vs P vs D Withdrawals due to adverse events: 7/149 (4.7%) vs. 12/153 (7.8%) vs. 7/151 (4.6%) vs. 17/150 (11.3%) Serious adverse event: 0/153 (0%) vs. 4/153 (2.6%) vs. 2/153 (1.3%) vs. 2/152 (1.3%) Deaths: None Specific Adverse Events Nausea: 24/149 (16.1%) vs. 44/153 (28.8%) vs. 16/151 (10.6) vs. 63/150 (42.0%) Vomiting: 1/149 (0.7%) vs 7/153 (4.6%) vs 1/151 (0.7%) vs 5/150 (3.3%) Head…	Takeda Pharmaceutical company	Randomization: Yes Allocation concealment: Yes Similar groups at baseline: Yes Eligibility criteria specified: Yes Outcome assessors masked: Unclear Care providers masked: Yes Patients masked: Yes Attirition/withdrawal reported: Yes Attirition/withdrawal differential high: Yes Intention-to-treat: Yes Overall rating: Fair
Baldwin et al, 2012 Europe, Canada, Australia, Asia NCT00635219 11984A	published	V2.5: vortioxetine 2.5 mg V5: vortioxetine 5 mg V10: vortioxetine 10 mg P: placebo D: duloxetine 60 mg	Patients with MDD presenting with current major depressive episode according to DSM-IV-TR criteria; outpatient; 18-75 years old; MADRS total score ≥ 26 at baseline visit	Current psychiatric disorder other than MDD (assessed using MINI), or if current or past history of manic or hypomanic episode, schipohrenia or any other psychotic disorder, including major depression with psychotic features, mental retardation, organic mental disorders, or mental disorders due to a general medical condition, any substance abuse disorder within the previous 6 months, presence or …	n=776 V2.5: 155 / 155 V5: 159 / 157 V10: 153 / 151 P: 152 / 148 D: 157 / 155	V2.5 vs V5 vs V10 vs P vs D Age: 46 ± 12.5 vs 44.7 ± 13.1 vs 45.2 ± 13.1 vs 43.4 ± 12.5 vs 45.3 ± 12.0 Female: 71.0% vs 66.2% vs 68.1% vs 69.6% vs 67.7% Non-white: 22.6% vs 22.3% vs 23.2% vs 22.3% vs 21.9%	V2.5 vs V5 vs V10 vs P vs D HAMD24: 29.6 vs. 31.3 vs. 30.4 vs. 29.8 vs. 29.9 HAMA: 22.2 vs. 23.5 vs. 23.4 vs. 23.1 vs. 22.8 MADRS: 31.6 vs. 32.7 vs. 31.8 vs. 31.7 vs. 31.4 HAMD17: 22.7 vs. 24.1 vs. 23.4 vs. 23.1 vs. 23.2	8 weeks	V2.5 vs V5 vs V10 vs P vs D Response MADRS: 84/155 (54.2%) vs 87/155 (56.1%) vs 88/151 (58.3%) vs 68/145 (46.9%) vs 85/149 (57.0%) Remission MADRS: 51/155 (32.9%) vs 56/155 (36.1%) vs 54/151 (35.8%) vs 49/145 (33.8%) vs 52/149 (54.1%) HAMD: 47/155 (30.3%) vs 57/155 (36.8%) vs 57/151 (37.7%) vs NR vs 51/149 (34.2%)	V2.5 vs V5 vs V10 vs P vs D MADRS: -16.2 (0.8) vs. -16.5 (0.8) vs. -16.3 (0.8) vs. -14.8 (0.8) vs. -16.8 (0.8) HAMD24*: -14.4 (0.8) vs. -15 (0.8) vs. -14.9 (0.80) vs. -13.3 (0.8) vs. -15.7 (0.8)	V2.5 vs V5 vs V10 vs P vs D Withdrawals due to adverse events: 10/155 (6.5%) vs. 18/157 (11.5%) vs. 15/151 (9.9%) vs. 12/148 (8.1%) vs. 19/155(12.3%) Serious adverse event*: 1/155 (0.7%) vs 3/157 (1.9%) vs 2/151 (1.3%) vs 3/148 (2.0%) vs 2/155 (1.3%) Deaths: 1 (V5) Specific Adverse Events Nausea: 26/155 (16.8%) vs. 26/157 (16.6%) vs. 33/151 (21.9%) vs. 13/148 (8.8%) vs. 52/155 (33.5%) Vomiting: 6…	H. Lundbeck A/S	Randomization: Yes Allocation concealment: Yes Similar groups at baseline: Yes Eligibility criteria specified: Yes Outcome assessors masked: Yes Care providers masked: Yes Patients masked: Yes Attirition/withdrawal reported: Yes Attirition/withdrawal differential high: Yes Intention-to-treat: Yes Overall rating: Fair
Jain et al, 2012 US NCT00672958 303	published	V: Vortioxetine 5 mg P: placebo	Patients with MDD major depressive episode of at least 3 months' duration according to DSM-IV-TR criteria; outpatient; 18-75 years old; baseline MADRS score ≥ 30 at baseline	Current psychiatric disorder other than MDD (assessed using MINI), or if current or past history neurological or substance abuse disorder, current clinically significant medical illness or clinically significant abnormalities in vital sighns or lab values. Concomitant use of any neuroactive medications prohibited 2-5 weeks prior to start of study and throughout treatment period. Patients at serio…	n=600 V5: 300 / 299 P: 300 / 298	V5 vs P Age: 42.5 ± 13.04 vs 42.4 ± 12.70 Female: 62.0% vs 54.7% non-White: 30% vs 28%	V5 vs P HAMD24: 32.7 vs. 32.2 MADRS: 34.1 vs. 34.0	6 weeks	V5 vs P Response HAMD24: 135/292 (46.2%) vs. 132/286 (46.2%) Remission MADRS: 85/292 (29.1%) vs. 92/286 (32.2%)	V5 vs P MADRS: -15.8 (0.7) vs. -15.5 (0.7) HAMD24: -14.6 (0.65) vs. -13.87 (0.66)	V5 vs P Withdrawals due to adverse events: 9/299 (3.0%) vs. 11/298 (3.7%) Serious adverse event: 7/299 (2.3%) vs. 4/298 (1.3%) Deaths: None Specific Adverse Events Nausea: 57/299 (19.1%) vs. 28/298 (9.4%) Vomiting*: 8/299 (2.7%) vs 4/298 (1.3%) Headache: 51/299 (17.1%) vs. 45/298 (15.1%) Diarrhea: 34/299 (11.4%) vs. 21/298 (7.0%) Dizziness 19/299 (6.4%) vs. 19/298 (7.4%) Dry mouth: 25/299 (8.4%) …	Takeda Pharmaceutical company	Randomization: Yes Allocation concealment: Yes Similar groups at baseline: Yes Eligibility criteria specified: Yes Outcome assessors masked: Unclear Care providers masked: Yes Patients masked: Yes Attirition/withdrawal reported: Yes Attirition/withdrawal differential high: Yes Intention-to-treat: Unclear Overall rating: Fair
Katona et al, 2012 Canada, Europe, US 8-weeks NCT00811252 12541A	published	V5: Vortioxetine 5 mg P: Placebo D: Duloxetine 60mg	Patients with MDD presenting with current major depressive episode of at least 4 weeks according to DSM-IV-TR criteria; at least one previous major depressive episode before the age of 60; outpatient; ≥65 years old; MADRS total score ≥ 26 at screening and baseline visit	Current psychiatric disorder othert than MDD (assessed using MINI), or if current or past history of manic or hypomanic episode, schipohrenia or any other psychotic disorder, including major depression with psychotic features, mental retardation, organic mental disorders, or mental disorders due to a general medical condition, any substance abuse disorder within the previous 6 months, presence or…	n=453 V5: 157 / 156 P: 145/ 145 D: 151 / 151	V5 vs P vs D Age: 70.5 ± 4.8 vs 70.3 ± 4.4 vs 70.9 ± 5.5 Female: 68.6% vs 62.0% vs 66.2% Non-white: 7.1% vs 4.1% vs 4.6%	V5 vs P vs D HAMD24: 29.2 vs. 29.4 vs. 28.5 HAMD17: 22.7 vs. 22.7 vs. 22.3 MADRS: 30.7 vs. 30.3 vs. 30.4 HAMA: 19.9 vs. 19.5 vs. 19.2	8 weeks	V5 vs. P vs. D Response MADRS: 92/154 (59.7%) vs. 52/145 (35.9%) vs. 104/147 (70.7%) HAMD24: 82/154 (53.2%) vs. 51/145 (35.2%) vs. 93/147 (63.3%) Remission MADRS: 52/154 (33.8%) vs. 30/145 (20.7%) vs. 69/147 (46.9%) HAMD17: 45/154 (29.2%) vs. 28/145 (19.3%) vs. 51/147 (34.7%)	V5 vs P vs D MADRS*: -15.5 (0.8) vs. -11.2 (0.8) vs. -18 (0.8) HAMD: -13.7 (0.7) vs. -10.3 (0.8) vs. -15.8 (0.8)	V5 vs P vs D Withdrawals due to adverse events: 10/156 (6.4%) vs. 6/145 (4.1%) vs. 15/151 (9.9%) Serious adverse event: 1/156 (<1%) vs. 4/145 (2.8%) vs. 1/151 (<1%) Deaths: None Specific Adverse Events Nausea: 34/156 (21.8%) vs. 12/145 (8.3%) vs. 50/151 (33.1%) Vomiting: not reported Headache: 18/156 (11.5%) vs. 25/145 (17.2%) vs. 18/151 (11.9%) Diarrhea: 8/156 (5.1%) vs. 10/145 (6.9) vs. 14/151 …	H. Lundbeck A/S	Randomization: Yes Allocation concealment: Yes Similar groups at baseline: Yes Eligibility criteria specified: Yes Outcome assessors masked: Yes Care providers masked: Yes Patients masked: Yes Attirition/withdrawal reported: Yes Attirition/withdrawal differential high: No Intention-to-treat: Yes Overall rating: Good
Henigsberg et al, 2012 Australia, Europe, Asia, South Africa 8 weeks NCT00735709 305	published	V1: Vortioxetine 1 mg V5: Vortioxetine 5 mg V10: vortioxetine 10mg P: placebo	Patients with MDD presenting with current major depressive episode according to DSM-IV-TR criteria; outpatient; 18-75 years old; MADRS total score ≥ 26 at baseline visit	Current psychiatric disorder other than MDD (assessed using MINI), or if current or past history neurological or substance abuse disorder, current clinically significant medical illness or clinically significant abnormalities in vital sighns or lab values. Concomitant use of any neuroactive medications prohibited 2-5 weeks prior to start of study and throughout treatment period. Patients at serio…	n=560 V1: 140 / 140 V5: 140 / 140 V10: 140 / 139 P: 140 / 140	V1 vs V5 vs V10 vs P Age: 45.4 ± 11.89 vs 47.3 ± 11.95 vs 46.4 ± 12.27 vs 46.4 ± 12.26 Female: 66.4% vs 62.1% vs 60.7% vs 61.4% Non-white: 7.9% vs 14.3% vs 18.6% vs 14.3%	V1 vs V5 vs V10 vs P HAMD24: 32.5 vs. 32.1 vs. 33.1 vs. 32.7 MADRS: 30.4 vs. 30.6 vs. 31.6 vs. 30.6	8 weeks	V1 vs V5 vs V10 vs P Response MADRS: 65/139 (46.8%) vs. 61/139 (43.9%) vs. 68/139 (48.9%) vs. 34/139 (24.5%) HAMD24: 66/139 (47.5%) vs. 63 /139(45.3%) vs. 69/139 (49.6%) vs. 32/139 (23.0%) Remission MADRS: 36/139 (25.9%) vs. 40/139 (28.8%) vs. 37/139 (26.6%) vs. 23/139 (16.5%) HAMD17: 29/139 (20.9%) vs. 34/139 (24.5%) vs. 33/139 (23.7%) vs. 16/139 (11.5%)	V1 vs V5 vs V10 vs P MADRS: -14.9 (0.7) vs. -15.1 (0.7) vs. -15.7 (0.7) vs. -10.9 (0.7) HAMD24: -14.8 (0.7) vs. -15.4 (0.7) vs. -16.23 (0.8) vs. -11.3 (0.7)	V1 vs V5 vs V10 vs P Withdrawals due to adverse events: 3/140 (2.1%) vs. 1/140 (0.7%) vs. 5/139 (3.6%) vs. 2/140 (1.4%) Serious adverse event: 1/140 (0.7%) vs. 1/140 (0.7%) vs. 2/139 (1.4%) vs. 2/140 (1.4%) Deaths: None Specific Adverse Events Nausea: 11/140 (7.9%) vs 22/140 (15.7%) vs 18/139 (12.9%) vs 6/140 (4.3%) Vomiting: not reported Headache: 9/140 (6.4%) vs. 16/140 (11.4%) vs. 7/139 (5.0%)…	Takeda Pharmaceutical company	Randomization: Unclear Allocation concealment: Unclear Similar groups at baseline: Yes Eligibility criteria specified: Yes Outcome assessors masked: Unclear Care providers masked: Yes Patients masked: Yes Attirition/withdrawal reported: Yes Attirition/withdrawal differential high: No Intention-to-treat: No Overall rating: Poor
Boulenger et al, 2013 Europe, South Africa NCT01140906 13267A	published	V15: Vortioxetine 15mg V20: vortioxetine 20mg P: Placebo D: duloxetine 60 mg	Patients with MDD presenting with current major depressive episode (>3 months) according to DSM-IV-TR criteria; outpatient; 18-75 years old; MADRS total score ≥ 26 at baseline visit, CGI-S score 4	Current psychiatric disorder othert than MDD (assessed using MINI), or if current or past history of manic or hypomanic episode, schipohrenia or any other psychotic disorder, including major depression with psychotic features, mental retardation, organic mental disorders, or mental disorders due to a general medical condition, any substance abuse disorder within the previous 6 months, presence or…	n=608 V15: 152 / 151 V20: 151 / 151 P: 158 / 158 D: 147 / 147	V15 vs V20 vs P vs D Age: 47.1±14.6 vs 46.2±13.4 vs 48.1±13.1 vs 45.6±13.6 Female: 64.2% vs 60.3% vs 69.6% vs 69.4% Non-white: 0.7% vs 3.3% vs 1.3% vs 2.0%	V15 vs V20 vs P vs D MADRS: 31.8 vs 31.2 vs 31.5 vs 31.2 HAMA: 21.3 vs 20.4 vs 20.8 vs 20.5	8 weeks	V15 vs V20 vs P vs D Response MADRS: 85/149 (57.0%) vs 93/151 (61.6%) vs 51/158 (32.3%) vs 108/146 (74.0%) Remission MADRS: 52/149 (34.9%) vs 58/151 (38.4%) vs 30/158 (19.0%) vs 79/146 (54.1%)	V15 vs V20 vs P vs D MADRS*: -17.2 (0.8) vs -18.8 (0.8) vs -11.7(0.8) vs -21.2 (0.8) HAMD24: not reported	V15 vs V20 vs P vs D Withdrawals due to adverse events: 10/151 (6.6%) vs. 17/151 (11.3%) vs. 7/158 (4.4%) vs. 7/147 (4.8%) Serious adverse event: 0/151 (0%) vs. 2/151 (1.3%) vs. 0/158 (0%) vs. 3/147 (2.0%) Deaths: None Specific Adverse Events Nausea: 40/151 (26.5%) vs. 48/151 (31.8%) vs. 16/158 (10.1%) vs. 45/147 (30.6%) Vomiting: not reported Headache: 16/151 (10.6%) vs. 19/151 (12.6%) vs. 12/15…	H. Lundbeck A/S	Randomization: Yes Allocation concealment: Yes Similar groups at baseline: Yes Eligibility criteria specified: Yes Outcome assessors masked: Unclear Care providers masked: Yes Patients masked: Yes Attirition/withdrawal reported: Yes Attirition/withdrawal differential high: Yes Intention-to-treat: Yes Overall rating: Fair
315 US NCT01153009	Dossier, FDA summary review	V15: vortioxetine 15 mg V20: vortioxetine 20mg P: placebo D: duloxetine 60mg	Patients with MDD presenting with current major depressive episode (>3 months) according to DSM-IV-TR criteria; outpatient; 18-75 years old; MADRS total score ≥ 26 at baseline visit, CGI-S score 4	Current psychiatric disorder other than MDD (assessed using MINI), or if current or past history of manic or hypomanic episode, schizophrenia or any other psychotic disorder, including major depression with psychotic features, mental retardation, organic mental disorders, or mental disorders due to a general medical condition, any substance abuse disorder within the previous 6 months, presence or…	n=614 V15: 147 / 147 V20: 154 / 154 P: 161 / 159 D: 152 / 150	V15 vs V20 vs P vs D Age: 43.1 ± 12.28 vs 42.8 ± 12.40 vs 42.4 ± 12.55 vs 43.4 ± 12.24 Female: 70.7% vs 74.0% vs 72.0% vs 78.3% non-white: 22.4% vs 25.3% vs 24.2% vs 22.7%	V15 vs V20 vs P vs D MADRS: 31.9 vs 32.0 vs 31.5 vs 32.8 HAMA: 17.5 vs 17.7 vs 17.0 vs 18.2	8 weeks	V15 vs V20 vs P vs D Response MADRS: 64/145 (44.1%) vs 65/147 (44.2%) vs 60/153 (39.2%) vs 80/146 (54.8%) Remission MADRS: 39/145 (26.9%) vs 43/147 (29.3%) vs 41/153 (26.8%) vs 38/152 (26.0%)	V15 vs V20 vs P vs D MADRS*: -14.3 (0.9) vs -15.6 (0.9) vs -12.8 (0.8) vs -16.9 (0.9) HAMD24: not reported	V15 vs V20 vs P vs D Withdrawal due to adverse events: 14/147 (9.5%) vs 14/154 (9.1%) vs 4/159 (2.5%) vs 10/150 (6.7%) Serious adverse events: 2/147 (1.4%) vs 0/154 (0%) vs 0/159 (0%) vs 0/150 (0%) Deaths: none Specific Adverse Events Nausea: 52/147 (35.4%) vs 51/154 (33.1%) vs 18/159 (11.3%) vs 55/150 (36.7%) Vomiting: 7/147 (4.8%) vs 13/154 (8.4%) vs 1/159 (0.6%) vs 12/150 (8.0%) Headache: 26/1…		Similar groups at baseline: Yes Attirition/withdrawal reported: Yes Attirition/withdrawal differential high: Yes Intention-to-treat: Yes Overall rating:Fair/Unclear
316 US NCT01163266	Dossier, FDA summary review	V10: vortioxetine 10 mg V20: vortioxetine 20mg P: placebo	Patients with MDD presenting with current major depressive episode (>3 months) according to DSM-IV-TR criteria; outpatient; 18-75 years old; MADRS total score ≥ 26 at baseline visit, CGI-S score 4	Current psychiatric disorder other than MDD (assessed using MINI), or if current or past history of manic or hypomanic episode, schizophrenia or any other psychotic disorder, including major depression with psychotic features, mental retardation, organic mental disorders, or mental disorders due to a general medical condition, any substance abuse disorder within the previous 6 months, presence or…	n=462 V10: 155 / 155 V20: 150 / 150 P: 157 / 157	V10 vs V20 vs P Age: 43.1 ± 12.04 vs 43.1 ± 13.09 vs 42.3 ± 11.61 Female: 76.1% vs 71.3% vs 70.1% non-white: 31.6% vs 30.7% vs 23.6%	V10 vs V20 vs P MADRS: 32.3 vs 32.4 vs 32.0 HAMA: 18.5 vs 18.9 vs 17.8	8 weeks	V10 vs V20 vs P Response MADRS: 52/154 (33.8%) vs 58/148 (39.2%) vs 44/155 (28.4%) Remission MADRS: 33/154 (21.4%) vs 33/148 (22.3%) vs 22/155 (14.2%)	V10 vs V20 vs P MADRS*: -13.0 (0.8) vs -14.4 (0.8) vs -10.8 (0.8) HAMD24: not reported	V10 vs V20 vs P Withdrawal due to adverse evants: 9/155 (5.8%) vs 7/150 (4.7%) vs 2/157 (1.3%) Serious adverse events: 2/155 (1.3%) vs 0/150 (0%) vs 0/157 (0%) Deaths: none Specific Adverse Events Nausea: 42/155 (27.1%) vs 44/150 (29.3%) vs 8/157 (5.1%) Vomiting: 9/155 (5.8%) vs 8/150 (5.3%) vs 3/157 (1.9%) Headache: 24/155 (15.5%) vs 24/150 (16.0%) vs 17/157 (10.8%) Diarrhea: 20/155 (12.9%) vs 1…		Similar groups at baseline: Yes Attirition/withdrawal reported: Yes Attirition/withdrawal differential high: No Intention-to-treat: Yes Overall rating: Fair/ Unclear
317 US NCT01179516	ClinicalTrials.gov, FDA summary review	V10: vortioxetine 10 mg V20: vortioxetine 15mg P: placebo			n=434 V10: 143 V15: 142 P: 149	V10 vs V20 vs P Age: 45.2 ± 11.94 vs 43.8 ± 13.51 vs 46.2 ± 11.79 Female: 72.0% vs 71.1% vs 67.5% Non-White: 26.8% vs 28.3% vs 22.5%	V10 vs V20 vs P MADRS: 34.1 vs 33.6 vs 33.4 HAMA: 201 vs 19.5 vs 20.0	8 weeks	V10 vs V20 vs P Response MADRS: 54/143 (37.8%) vs 53/142 (37.3%) vs 49/149 (32.9%) Remission MADRS: 38/143 (26.6%) vs 34/142 (23.9%) vs 33/149 (22.1%)	V10 vs V20 vs P MADRS*: -13.7 (1.1) vs -13.4 (1.1) vs -12.9 (1.0) HAMD24: not reported	V10 vs V20 vs P Withdrawals due to adverse events: 8/154 (5.2%) vs 12/151 (7.9%) vs 6/160 (3.8%) Serious Adverse Events: 1/154 (0.6%) vs 0/151 (0%) vs 1/160 (0%) Specific Adverse Events Nausea: 47/154 (30.5%) vs 51/151 (33.8%) vs 17/160 (10.6%) Vomiting: 7/154 (4.5%) vs 18/151 (11.9%) vs 4/160 (2.5%) Headache: 24/154 (15.6%) vs 25/151 (16.6%) vs 29/160 (18.1%) Diarrhea: 10/154 (6.5%) vs 15/151 (9…		Similar groups at baseline: Yes Attirition/withdrawal reported: Yes Attirition/withdrawal differential high: No Intention-to-treat: Yes Overall rating: Fair/Unclear
FOCUS US, Australia, Canada, Europe NCT01422213	Dossier	V10: vortioxetine 10 mg V20: vortioxetine 20mg P: placebo	18-65 years, recurrent MDD, current MDE of ≥3 months, MADRS total score≥26	Presence of Axis 1 disorder, score of ≥70 on DSST, ≥42 on RAVLT (learning), or ≥ 14 on RAVLT (memory); resistance to 2 adequate courses of antidepressant treatment; use of antidepressant within 2 weeks of screening (5 weeks for fluoxetine); clinically significant unstable illness; alcohol or substance abuse not in full remission ≥2 years; preganancy or females unwilling to use contraception, abno…	n=598 V10: 195 V20: 207 P: 196	V10 vs V20 vs P Age: 45.4±12.2 vs 46.1±11.8 vs 45.6±12.1 Female: 68.7% vs 64.3% vs 65.8% Non-White: 6.2% vs 6.3% vs 4.1%	V10 vs V20 vs P MADRS: 31.6 vs 31.7 vs 31.3 vs 31.6	8 weeks	V10 vs V20 vs P Response MADRS: 94/195 (48.2%) vs 122/207 (58.9%) vs 57/196 (29.1%) Remission MADRS: 59/195 (30.3%) vs 79/207 (38.2%) vs 33/196 (16.8%)	V10 vs V20 vs P MADRS (difference from placebo): -4.7 vs -6.7 HAMD24: not reported	V10 vs V20 vs P Withdrawals due to adverse events: 7/195 (3.6%) vs 8/207 (4.1%) vs 9/196 (4.8%) Serious Adverse Events: 0/195 (0%) vs 2/207 (1.0%) vs 2/196 (1.0%) Deaths: none Specific Adverse Events Nausea: 32/195 (16.4%) vs 43/207 (20.8%) vs 8/196 (4.1%) Vomiting: not reported Headache: 16/195 (8.2%) vs 26/207 (12.6%) vs 14/196 (7.1%) Diarrhea: not reported Dizziness: not reported Dry mouth: no…		Randomization: Yes Allocation concealment: Yes Similar groups at baseline: Yes Eligibility criteria specified: Yes Outcome assessors masked: Unclear Care providers masked: Yes Patients masked: Yes Attirition/withdrawal reported: Yes Attirition/withdrawal differential high: No Intention-to-treat: Yes Overall rating: Good
